# Supplementary material for: Isolated Severe Neutropenia in Adults, Evaluation of Underlying Causes and Outcomes, Real-World Data Collected over a 5-Year Period in a Tertiary Referral Hospital
Source: Medicina (Kaunas). 2024 Sep 26;60(10):1576. doi: 10.3390/medicina60101576 (PMC11509619; doi:10.3390/medicina60101576)
Supplement: Supplementary file 1 [file medicina-60-01576-s001.zip]

Archive with 1 entries (1 files):
- medicina-3170944-supplementary.pdf
